# Supplementary material for: Outcome reporting recommendations for clinical trial protocols and reports: a scoping review
Source: Trials. 2020 Jul 8;21:620. doi: 10.1186/s13063-020-04440-w (PMC7341657; doi:10.1186/s13063-020-04440-w)
Supplement: Supplementary file 4 — Additional file 4. Comparison of item content with SPIRIT 2013 and CONSORT 2010 and the number of documents identified containing a trial outcome reporting recommendation supporting each of item, by the reported application of the recommendations to specific outcomes or trial types. [file 13063_2020_4440_MOESM4_ESM.xlsx]

## Sheet: eTable 4
Additional file 4. etable 4. Comparison of item content with SPIRIT 2013 and CONSORT 2010 and the number of documents identified containing a trial outcome reporting recommendation supporting each of item, by the the reported application of the recommendations to specific outcomes or trial types
Outcome reporting items			Comparison with existing reporting guideline itemsª		Number of Recommendations/ Documents	Total Number Documents in Dataset	Application of recommendations
							Outcomes																														Trial type
							Outcome classification								Outcome type																						Phase						Design
* indicates new item identified from scoping review; # indicates new item generated through Team dicussions when the scoping review results were reviewed for new items			SPIRIT 2013	CONSORT 2010			Primary outcome		Secondary outcome		"Important" outcomes		Tertiary/ exploratory outcomes		Efficacy outcome		Harms/adverse events		Composite outcome		Continuous outcome		Binary outcome		Survival/ time-to-event outcome		"Unintended" outcome		Clinician-reported outcome		Patient-reported outcome		Biological marker		Surrogate outcome		Pilot/ feasibility		Phase II		Phase III		N-of-1		Within person		Cluster		Superiority
							N	%	N	%	N	%	N	%	N	%	N	%	N	%	N	%	N	%	N	%	N	%	N	%	N	%	N	%	N	%	N	%	N	%	N	%	N	%	N	%	N	%	N
What: Description of the outcome	N/A	1			36	244	9	3.68852	5	2.04918	1	0.409836	0	0	2	0.819672	7	2.86885	0	0	0	0	0	0	1	0.409836	1	0.409836	0	0	4	1.63934	1	0.409836	0	0	1	0.409836	1	0.409836	1	0.409836	1	0.409836	0	0	0	0	0
State the outcome	2	2	Existing	Existing (in concept)	89	244	57	23.3607	42	17.2131	1	0.409836	2	0.819672	5	2.04918	6	2.45902	7	2.86885	0	0	0	0	1	0.409836	0	0	0	0	4	1.63934	2	0.819672	1	0.409836	1	0.409836	1	0.409836	3	1.22951	2	0.819672	0	0	0	0	1
Specify the outcome as primary (or secondary or other)	5	3	Existing (in concept)	Existing (in concept)	85	244	78	31.9672	63	25.8197	0	0	2	0.819672	1	0.409836	1	0.409836	1	0.409836	0	0	0	0	1	0.409836	0	0	1	0.409836	12	4.91803	1	0.409836	0	0	1	0.409836	2	0.819672	2	0.819672	1	0.409836	0	0	0	0	0
If a primary outcome, provide a rationale for classifying the outcome as primary	6	4	New	New	7	244	6	2.45902	3	1.22951	0	0	0	0	0	0	0	0	0	0	0	0	0	0	0	0	0	0	0	0	0	0	0	0	0	0	0	0	0	0	0	0	0	0	0	0	0	0	0
Report if outcome is planned or unplanned*	98	5	NA	New	1	244	0	0	0	0	0	0	0	0	0	0	0	0	0	0	0	0	0	0	0	0	0	0	0	0	0	0	0	0	0	0	0	0	0	0	0	0	0	0	0	0	0	0	0
If a composite outcome, describe all individual components	3	6	New	New	2	244	0	0	0	0	0	0	0	0	0	0	0	0	1	0.409836	0	0	0	0	0	0	0	0	0	0	0	0	0	0	0	0	0	0	0	0	0	0	0	0	0	0	0	0	0
If a composite outcome, provide citation to methodological paper(s), if applicable*	132	7	New	New	1	244	0	0	0	0	0	0	0	0	0	0	0	0	0	0	0	0	0	0	0	0	0	0	0	0	1	0.409836	0	0	0	0	0	0	0	0	0	0	0	0	0	0	0	0	0
Specify the outcome domain	1	8	New	New	13	244	5	2.04918	5	2.04918	0	0	0	0	0	0	0	0	0	0	0	0	0	0	0	0	0	0	0	0	9	3.68852	0	0	0	0	0	0	0	0	1	0.409836	0	0	0	0	0	0	0
Provide a rationale for the selected outcome domain*	96	9	New	New	2	244	2	0.819672	1	0.409836	0	0	0	0	0	0	0	0	0	0	0	0	0	0	0	0	0	0	0	0	2	0.819672	0	0	0	0	0	0	0	0	0	0	0	0	0	0	0	0	0
Classify the outcome and the outcome domain according to a standard outcome classification system or taxonomy*	104	10	New	New	4	244	0	0	0	0	0	0	0	0	0	0	3	1.22951	0	0	0	0	0	0	0	0	0	0	0	0	0	0	0	0	0	0	0	0	1	0.409836	1	0.409836	0	0	0	0	0	0	0
Specify if outcome is an efficacy or harm outcome (adverse event). If a harm, see CONSORT for harms for specific guidance (note that latter statement is applicable to the trial reports only)*	71	11	New	New	12	244	4	1.63934	2	0.819672	0	0	0	0	2	0.819672	7	2.86885	0	0	0	0	0	0	0	0	0	0	0	0	0	0	0	0	0	0	0	0	0	0	0	0	1	0.409836	0	0	0	0	0
If outcome is patient-reported, refer to CONSORT-PRO or SPIRIT-PRO for specific guidance, as appropriate#	88	12	New	New	0	244	NA		NA		NA		NA		NA		NA		NA		NA		NA		NA		NA		NA		NA		NA		NA		NA		NA		NA		NA		NA		NA		NA
Specify cut-off value for the outcome, if the outcome is continuous but defined and analysed as categorical, and justify cut-off value*	124	13	New	New	5	244	2	0.819672	1	0.409836	0	0	0	0	0	0	0	0	0	0	1	0.409836	0	0	0	0	0	0	0	0	0	0	1	0.409836	0	0	0	0	0	0	0	0	0	0	0	0	0	0	0
Define clinical significance/meaningful change in terms of the outcome (e.g., minimal important difference, responder definition), including what would constitute a good or poor outcome	7	14	Revision	New	29	244	5	2.04918	4	1.63934	0	0	0	0	0	0	2	0.819672	0	0	1	0.409836	0	0	1	0.409836	0	0	1	0.409836	8	3.27869	1	0.409836	0	0	0	0	1	0.409836	2	0.819672	0	0	0	0	0	0	1
Justify the criteria used for defining meaningful change (e.g., the minimal important difference, responder definition) including what would constitute a good or poor outcome, such as from an outcome measurement interpretation guideline	8	15	New	New	5	244	1	0.409836	0	0	0	0	0	0	0	0	0	0	0	0	0	0	0	0	0	0	0	0	0	0	1	0.409836	0	0	0	0	0	0	0	0	0	0	0	0	0	0	0	0	1
Describe underlying basis for determining the criteria used for defining meaningful change (e.g., the credibility of the minimal important difference, responder definition)*	89	16	New	New	2	244	0	0	0	0	0	0	0	0	0	0	0	0	0	0	0	0	0	0	0	0	0	0	0	0	0	0	1	0.409836	0	0	0	0	0	0	0	0	0	0	0	0	0	0	1
Why: Rationale for selecting the outcome	NA	17			15	244	4	1.63934	3	1.22951	0	0	1	0.409836	1	0.409836	1	0.409836	0	0	0	0	0	0	0	0	0	0	0	0	2	0.819672	2	0.819672	0	0	0	0	1	0.409836	1	0.409836	1	0.409836	0	0	0	0	0
Explain how the outcome relates to the hypothesis of the study	9	18	New	New	22	244	9	3.68852	7	2.86885	0	0	0	0	0	0	0	0	0	0	0	0	0	0	0	0	0	0	0	0	12	4.91803	0	0	0	0	0	0	1	0.409836	3	1.22951	0	0	0	0	0	0	0
Explain how the outcome addresses the objective/research question of the study (i.e., to compare the effect of intervention A versus intervention B on on outcome X)	10	19	New	New	17	244	9	3.68852	5	2.04918	0	0	0	0	0	0	0	0	0	0	0	0	0	0	0	0	0	0	0	0	4	1.63934	0	0	0	0	1	0.409836	1	0.409836	1	0.409836	0	0	0	0	0	0	0
Explain the mechanism (e.g., pathophysiological, pharmacological, etc.) or theoretical framework/model by which the experimental intervention is expected to cause change in the outcome in the target population	15	20	New	New	9	244	1	0.409836	0	0	2	0.819672	0	0	0	0	2	0.819672	0	0	0	0	0	0	0	0	0	0	0	0	0	0	0	0	0	0	0	0	0	0	0	0	0	0	0	0	0	0	0
Specify if a relevant core outcome set is publicly available (e.g., via www.comet-initiative.org/), and if so, if the outcome is part of a core outcome set. If applicable, specify which core outcome set the outcome is part of.	11	21	New	New	3	244	0	0	0	0	0	0	0	0	0	0	0	0	0	0	0	0	0	0	0	0	0	0	0	0	1	0.409836	0	0	0	0	0	0	0	0	0	0	0	0	0	0	0	0	0
If a completely new outcome, justify why other outcomes are not appropriate or relevant for use in this trial	12	22	New	New	1	244	0	0	0	0	0	0	0	0	0	0	0	0	0	0	0	0	0	0	0	0	0	0	0	0	0	0	0	0	0	0	0	0	0	0	0	0	0	0	0	0	0	0	0
If there are other published definitions of the outcome beside the one that was used, explain why the chosen definition was used	4	23	New	New	0	244	NA		NA		NA		NA		NA		NA		NA		NA		NA		NA		NA		NA		NA		NA		NA		NA		NA		NA		NA		NA		NA		NA
Describe why the outcome is relevant to each stakeholder group involved in this trial (e.g., patients, clinicians, funders, etc.)	13	24	New	New	2	244	0	0	0	0	0	0	0	0	0	0	0	0	0	0	0	0	0	0	0	0	0	0	0	0	0	0	0	0	0	0	0	0	0	0	0	0	0	0	0	0	0	0	0
Report which stakeholders (e.g., patients, clinicians, funders, etc.) are actively involved in outcome selection, as per recent guidance for the reporting of patient and public involvement (e.g., GRIPP2 checklist)	14	25	New	New	2	244	1	0.409836	1	0.409836	0	0	0	0	0	0	0	0	0	0	0	0	0	0	0	0	0	0	0	0	1	0.409836	0	0	0	0	0	0	0	0	0	0	1	0.409836	0	0	0	0	0
If applicable, describe discrepancies between selected outcome and outcomes shown to be of interest to relevant stakeholder groups (e.g., through a core outcome set), and ways to reconcile discrepancies*	72	26	New	New	3	244	0	0	0	0	0	0	0	0	0	0	0	0	0	0	0	0	0	0	0	0	0	0	0	0	0	0	0	0	0	0	0	0	0	0	0	0	0	0	0	0	0	0	0
Provide rationale for the choice of the specific type of outcome (e.g., why a patient-reported outcome instead of a clinician-reported outcome)	16	27	New	New	7	244	2	0.819672	1	0.409836	0	0	0	0	0	0	0	0	0	0	0	0	0	0	0	0	0	0	1	0.409836	6	2.45902	0	0	1	0.409836	0	0	0	0	0	0	0	0	0	0	0	0	0
How: The way the outcome is measured	NA	28			64	244	13	5.32787	8	3.27869	1	0.409836	0	0	4	1.63934	12	4.91803	0	0	0	0	0	0	0	0	0	0	1	0.409836	5	2.04918	0	0	0	0	2	0.819672	0	0	0	0	2	0.819672	1	0.409836	0	0	0
Describe the outcome measurement instrument (e.g., questionnaire, laboratory test). If applicable, include instrument scaling and scoring details (e.g., range and direction of scores)	17	29	Revision	Revision	54	244	8	3.27869	7	2.86885	0	0	0	0	2	0.819672	8	3.27869	0	0	1	0.409836	0	0	0	0	0	0	1	0.409836	8	3.27869	3	1.22951	1	0.409836	1	0.409836	1	0.409836	1	0.409836	1	0.409836	0	0	0	0	0
If applicable, specify the recall period for outcome assessment	19	30	New	New	3	244	1	0.409836	1	0.409836	0	0	0	0	0	0	0	0	0	0	0	0	0	0	0	0	0	0	0	0	3	1.22951	0	0	0	0	0	0	0	0	0	0	0	0	0	0	0	0	0
If applicable, specify where outcome measurement instrument materials can be accessed. For trial protocols only: if materials are not publicly available, provide a copy.*	113	31	New	New	5	244	0	0	0	0	0	0	0	0	0	0	1	0.409836	0	0	0	0	0	0	0	0	0	0	0	0	0	0	0	0	0	0	0	0	0	0	0	0	0	0	0	0	0	0	0
Justify the selection of the outcome measurement instrument*	73	32	New	New	15	244	5	2.04918	5	2.04918	0	0	0	0	0	0	0	0	0	0	0	0	0	0	0	0	0	0	0	0	11	4.5082	1	0.409836	0	0	0	0	0	0	1	0.409836	0	0	0	0	0	0	0
If a new or untested outcome measurement instrument, describe an explicit framework (e.g., pathophysiological rationale) and/or supporting clinimetrics to support its use*	97	33	New	New	2	244	0	0	0	0	0	0	1	0.409836	0	0	0	0	0	0	0	0	0	0	0	0	0	0	0	0	0	0	0	0	0	0	0	0	0	0	0	0	0	0	0	0	0	0	0
Describe level at which the outcome is measured (i.e., cluster or individual)*	106	34	New	New	2	244	0	0	0	0	0	0	0	0	0	0	0	0	0	0	0	0	0	0	0	0	0	0	0	0	0	0	0	0	0	0	0	0	0	0	0	0	0	0	1	0.409836	1	0.409836	0
Specify if more than one language version of the outcome measure instrument used and if yes, state how the translated versions were developed	25	35	New	New	3	244	1	0.409836	1	0.409836	0	0	0	0	0	0	0	0	0	0	0	0	0	0	0	0	0	0	0	0	3	1.22951	0	0	0	0	0	0	0	0	0	0	0	0	0	0	0	0	0
If assessing multiple outcomes, specify any standardization of order of administration of the outcome measurement instrument(s)	31	36	New	New	1	244	0	0	0	0	0	0	0	0	0	0	0	0	0	0	0	0	0	0	0	0	0	0	0	0	1	0.409836	0	0	0	0	0	0	0	0	0	0	0	0	0	0	0	0	0
If applicable, specify which outcome measurement instrument(s) is used at each assessment time point*	99	37	New	New	2	244	0	0	0	0	0	0	0	0	0	0	0	0	0	0	0	0	0	0	0	0	0	0	0	0	2	0.819672	0	0	0	0	0	0	0	0	0	0	0	0	0	0	0	0	0
Describe any additional resources/materials or processes necessary to perform outcome assessment, when relevant (e.g., language interpreter, fasting prior to colonoscopy, etc.)	22	38	New	New	6	244	0	0	0	0	0	0	0	0	0	0	0	0	0	0	0	0	0	0	0	0	0	0	0	0	0	0	1	0.409836	0	0	0	0	1	0.409836	1	0.409836	1	0.409836	0	0	0	0	0
If applicable, specify use of outcome measurement instrument in accordance with any user manual, and specify and justify deviations from user manual	18	39	New	New	10	244	1	0.409836	1	0.409836	0	0	0	0	0	0	1	0.409836	0	0	0	0	0	0	0	0	0	0	0	0	3	1.22951	3	1.22951	0	0	0	0	1	0.409836	1	0.409836	0	0	0	0	0	0	0
Describe mode of outcome assessment (e.g., face to face, telephone, electronically)	20	40	New	New	16	244	3	1.22951	2	0.819672	0	0	0	0	1	0.409836	3	1.22951	0	0	0	0	0	0	1	0.409836	0	0	0	0	6	2.45902	0	0	0	0	0	0	1	0.409836	1	0.409836	0	0	0	0	0	0	0
Justify mode of outcome assessment (e.g., justification for equivalence between different modes of administration, if applicable)	21	41	New	New	1	244	0	0	0	0	0	0	0	0	0	0	0	0	0	0	0	0	0	0	0	0	0	0	0	0	1	0.409836	0	0	0	0	0	0	0	0	0	0	0	0	0	0	0	0	0
Describe or provide reference to an empirical study that established validity of the outcome measure instrument for the mode of assessment used in this study*	78	42	New	New	1	244	0	0	0	0	0	0	0	0	0	0	0	0	0	0	0	0	0	0	0	0	0	0	0	0	0	0	0	0	0	0	0	0	0	0	0	0	0	0	0	0	0	0	0
Describe or provide reference to an empirical study that establishes the validity of the outcome measurement instrument in individuals similar to the study sample	23	43	Revision	New	39	244	10	4.09836	7	2.86885	0	0	0	0	0	0	2	0.819672	0	0	0	0	0	0	0	0	0	0	0	0	12	4.91803	2	0.819672	1	0.409836	0	0	0	0	1	0.409836	2	0.819672	0	0	0	0	0
If outcome measurement instrument is known to have poor validity in individuals similar to the study sample, described how this discrepancy is accounted for*	100	44	New	New	1	244	0	0	0	0	0	0	0	0	0	0	0	0	0	0	0	0	0	0	0	0	0	0	0	0	0	0	0	0	0	0	0	0	0	0	0	0	0	0	0	0	0	0	0
Describe or provide reference to an empirical study that established validity of the outcome measure instrument in the study setting	24	45	Revision	New	35	244	11	4.5082	7	2.86885	0	0	0	0	2	0.819672	2	0.819672	0	0	0	0	0	0	0	0	0	0	1	0.409836	11	4.5082	2	0.819672	0	0	0	0	0	0	1	0.409836	2	0.819672	0	0	0	0	0
Describe or provide reference to an empirical study that established reliability of the outcome measure instrument in individuals similar to the study sample	26	46	Revision	New	27	244	7	2.86885	4	1.63934	0	0	0	0	0	0	1	0.409836	0	0	0	0	0	0	0	0	0	0	0	0	9	3.68852	1	0.409836	1	0.409836	0	0	0	0	1	0.409836	2	0.819672	0	0	0	0	0
Describe or provide reference to an empirical study that established reliability of the outcome measure instrument in individuals similar to the study setting	27	47	Revision	New	28	244	7	2.86885	4	1.63934	0	0	0	0	0	0	1	0.409836	0	0	0	0	0	0	0	0	0	0	0	0	9	3.68852	1	0.409836	1	0.409836	0	0	0	0	1	0.409836	2	0.819672	0	0	0	0	0
Describe or provide reference to an empirical study that establishes the responsiveness of the outcome measurement instrument in the study sample	28	48	New	New	3	244	0	0	0	0	0	0	0	0	0	0	0	0	0	0	0	0	0	0	0	0	0	0	0	0	0	0	1	0.409836	0	0	0	0	1	0.409836	1	0.409836	1	0.409836	0	0	0	0	0
Describe the feasibility of the outcome measurement instrument in the study sample	29	49	New	New	0	244	NA		NA		NA		NA		NA		NA		NA		NA		NA		NA		NA		NA		NA		NA		NA		NA		NA		NA		NA		NA		NA		NA
Describe the acceptability and burden of the outcome measurement instrument in the study sample	30	50	New	New	3	244	1	0.409836	1	0.409836	0	0	0	0	0	0	0	0	0	0	0	0	0	0	0	0	0	0	0	0	3	1.22951	0	0	0	0	0	0	0	0	0	0	0	0	0	0	0	0	0
Describe any health risk(s) of the outcome assessment procedure#	114	51	New	New	0	244	NA		NA		NA		NA		NA		NA		NA		NA		NA		NA		NA		NA		NA		NA		NA		NA		NA		NA		NA		NA		NA		NA
Describe level of imprecision of outcome measurement instrument*	111	52	New	New	1	244	1	0.409836	0	0	0	0	0	0	0	0	0	0	0	0	0	0	0	0	0	0	0	0	0	0	0	0	0	0	0	0	0	0	0	0	0	0	0	0	0	0	0	0	0
If applicable, describe any mathematical manipulation of the data necessary to perform during outcome assessment*	83	53	New	New	1	244	0	0	0	0	0	0	0	0	0	0	0	0	0	0	0	0	0	0	0	0	0	0	0	0	0	0	1	0.409836	0	0	0	0	0	0	0	0	0	0	0	0	0	0	0
Specify any monitoring of outcome data during the trial for the purpose of informing the clinical care of individual trial participants, and if applicable, describe how monitoring is managed in a standardized way	32	54	New	New	2	244	1	0.409836	1	0.409836	0	0	0	0	0	0	0	0	0	0	0	0	0	0	0	0	0	0	0	0	2	0.819672	0	0	0	0	0	0	0	0	0	0	0	0	0	0	0	0	0
Who: Source of information of the outcome	NA	55			0	244	NA		NA		NA		NA		NA		NA		NA		NA		NA		NA		NA		NA		NA		NA		NA		NA		NA		NA		NA		NA		NA		NA
Describe who assesses the outcome (e.g., nurse, parent) in each study group, and if applicable, how many assessors there are	33	56	New	New	25	244	6	2.45902	4	1.63934	0	0	0	0	2	0.819672	2	0.819672	0	0	0	0	0	0	0	0	0	0	0	0	6	2.45902	1	0.409836	0	0	0	0	1	0.409836	1	0.409836	0	0	0	0	0	0	0
Justify the choice of outcome assessor(s) (e.g., proxy versus healthcare provider)	34	57	New	New	2	244	1	0.409836	1	0.409836	0	0	0	0	0	0	0	0	0	0	0	0	0	0	0	0	0	0	0	0	2	0.819672	0	0	0	0	0	0	0	0	0	0	0	0	0	0	0	0	0
Describe if there is an endpoint adjudication committee and if so, when the committee will perform the adjudication*	116	58	Revision	New	4	244	0	0	0	0	0	0	0	0	0	0	0	0	0	0	0	0	0	0	0	0	0	0	0	0	0	0	0	0	0	0	0	0	1	0.409836	1	0.409836	0	0	0	0	0	0	0
Describe any processes to maximize outcome data quality (e.g., duplicate measurements)	37	59	Existing	New	17	244	1	0.409836	1	0.409836	0	0	0	0	0	0	1	0.409836	0	0	0	0	0	0	0	0	0	0	0	0	1	0.409836	3	1.22951	0	0	0	0	1	0.409836	2	0.819672	0	0	0	0	0	0	0
Describe any trial-specific training required for outcome assessors to apply the outcome measurement instrument	36	60	Existing	New	16	244	1	0.409836	1	0.409836	0	0	0	0	0	0	0	0	0	0	0	0	0	0	0	0	0	0	0	0	4	1.63934	0	0	0	0	0	0	1	0.409836	1	0.409836	0	0	0	0	0	0	0
Describe masking procedure(s) for outcome assessors, outcome data entry personnel, and/or outcome data analysts	90	61	Revision	Revision	19	244	0	0	0	0	0	0	0	0	0	0	0	0	0	0	0	0	0	0	0	0	0	0	0	0	1	0.409836	0	0	0	0	1	0.409836	0	0	0	0	1	0.409836	0	0	0	0	0
Describe if outcome assessor(s) are masked to the intervention assignment	35	62	Existing	Existing	35	244	2	0.819672	0	0	0	0	0	0	0	0	1	0.409836	0	0	0	0	0	0	0	0	0	0	0	0	0	0	1	0.409836	0	0	1	0.409836	1	0.409836	1	0.409836	1	0.409836	0	0	1	0.409836	0
Specified any masking of members of the endpoint adjudication committee to the participant's intervention group assignment*	117	64	Revision	Revision	2	244	0	0	0	0	0	0	0	0	0	0	0	0	0	0	0	0	0	0	0	0	0	0	0	0	0	0	0	0	0	0	0	0	0	0	0	0	0	0	0	0	0	0	0
If applicable, justify why masking was not done, or explain why it was not possible, for outcome assessors, data entry personnel, and/or data analysts*	107	65	New	New	4	244	0	0	0	0	0	0	0	0	0	0	0	0	0	0	0	0	0	0	0	0	0	0	0	0	0	0	0	0	0	0	0	0	0	0	0	0	1	0.409836	0	0	0	0	0
State any strategies undertaken to reduce the potential for unmasking of outcome assessors, data entry personnel, and/or data analysts*	101	66	New	New	4	244	0	0	0	0	0	0	0	0	0	0	0	0	0	0	0	0	0	0	0	0	0	0	0	0	1	0.409836	0	0	0	0	0	0	0	0	0	0	0	0	0	0	0	0	0
If measured, describe success of masking of outcome assessors, outcome data entry personnel, and/or outcome data analysts to intervention assignment*	79	67	NA	New	7	244	0	0	0	0	0	0	0	0	0	0	0	0	0	0	0	0	0	0	0	0	0	0	0	0	1	0.409836	1	0.409836	0	0	0	0	0	0	0	0	0	0	0	0	0	0	0
Specify the name, affiliation, and contact details for the individual(s) responsible for the outcome content to identify the appropriate point of contact for resolution of any outcome-specific inquiries	38	68	New	New	4	244	1	0.409836	1	0.409836	0	0	0	0	0	0	0	0	0	0	0	0	0	0	0	0	0	0	0	0	2	0.819672	0	0	0	0	0	0	0	0	0	0	0	0	0	0	0	0	0
Where: Assessment location and setting of the outcome	NA	69			1	244	0	0	0	0	0	0	0	0	0	0	0	0	0	0	0	0	0	0	0	0	0	0	0	0	0	0	0	0	0	0	0	0	0	0	0	0	0	0	0	0	0	0	0
Describe setting of outcome assessment for each study group (e.g., community clinic, academic hospital)	40	70	Revision	Revision	16	244	1	0.409836	1	0.409836	0	0	0	0	0	0	0	0	0	0	0	0	0	0	0	0	0	0	0	0	4	1.63934	1	0.409836	0	0	1	0.409836	0	0	0	0	1	0.409836	0	0	0	0	0
Specify geographic location of outcome assessment for each study group (e.g., list of countries)	39	71	Revision	Revision	10	244	0	0	0	0	0	0	0	0	0	0	0	0	0	0	0	0	0	0	0	0	0	0	0	0	0	0	1	0.409836	0	0	1	0.409836	1	0.409836	1	0.409836	1	0.409836	0	0	0	0	0
Justify suitability of the outcome assessment setting(s) for the study sample (e.g., measuring blood pressure in clinic vs. home)	41	72	New	New	0	244	NA		NA		NA		NA		NA		NA		NA		NA		NA		NA		NA		NA		NA		NA		NA		NA		NA		NA		NA		NA		NA		NA
When: Timing of measurement of the outcome	NA	73			1	244	0	0	0	0	0	0	0	0	0	0	0	0	0	0	0	0	0	0	1	0.409836	0	0	0	0	0	0	0	0	0	0	0	0	0	0	0	0	0	0	0	0	0	0	1
Specify timing and frequency of outcome assessment(s) (e.g., time point for each outcome, time schedule of assessments)	42	74	Existing	Revision	75	244	18	7.37705	14	5.7377	1	0.409836	0	0	4	1.63934	10	4.09836	0	0	0	0	0	0	2	0.819672	0	0	1	0.409836	8	3.27869	2	0.819672	1	0.409836	2	0.819672	2	0.819672	2	0.819672	2	0.819672	1	0.409836	0	0	0
Provided justification of timing and frequency of outcome assessment(s) (e.g., related to pathophysiological evidence for treatment response or complications occurance and/or pragmatic justification)	43	75	New	New	9	244	0	0	0	0	0	0	0	0	0	0	0	0	0	0	0	0	0	0	0	0	0	0	0	0	5	2.04918	0	0	0	0	0	0	0	0	0	0	0	0	0	0	0	0	0
Outcome data management and analyses	NA	76			25	244	4	1.63934	2	0.819672	0	0	0	0	2	0.819672	3	1.22951	0	0	0	0	0	0	0	0	0	0	0	0	4	1.63934	1	0.409836	0	0	1	0.409836	1	0.409836	2	0.819672	0	0	0	0	0	0	0
Data management and processes		77
Describe outcome data entry, coding, security and storage, including any related processes to promote outcome data quality (e.g., double entry, range checks from outcome data values). Reference to where details of data management procedures can be found, if not included.	56	78	Existing	New	24	244	0	0	0	0	0	0	0	0	0	0	2	0.819672	0	0	0	0	0	0	0	0	0	0	0	0	3	1.22951	1	0.409836	0	0	0	0	1	0.409836	1	0.409836	0	0	0	0	0	0	0
If applicable, specify who designs the eCRF (electronic case report form), the name of the data management system, and if it is compliant with jurisdictional regulations (e.g., ICH GCP)*	115	79	New	New	4	244	0	0	0	0	0	0	0	0	0	0	0	0	0	0	0	0	0	0	0	0	0	0	0	0	0	0	0	0	0	0	0	0	0	0	0	0	0	0	0	0	0	0	0
Analyses		80
Describe analysis metric for the outcome (e.g., change from baseline, final value, time to event)	47	81	Existing	New	19	244	5	2.04918	3	1.22951	0	0	0	0	0	0	0	0	0	0	0	0	0	0	0	0	0	0	0	0	1	0.409836	0	0	0	0	0	0	0	0	0	0	1	0.409836	0	0	0	0	0
Describe method of aggregation for the outcome data (e.g., mean, median, proportion)	48	82	Existing	New	17	244	2	0.819672	1	0.409836	0	0	0	0	0	0	1	0.409836	0	0	0	0	0	0	0	0	0	0	0	0	1	0.409836	0	0	0	0	1	0.409836	1	0.409836	1	0.409836	1	0.409836	0	0	0	0	0
Described relevant level of precision (e.g., standard deviation) of outcome data*	133	83	New	New	8	244	2	0.819672	1	0.409836	0	0	0	0	0	0	0	0	0	0	0	0	0	0	0	0	0	0	0	0	0	0	1	0.409836	0	0	0	0	2	0.819672	1	0.409836	1	0.409836	0	0	0	0	0
Describe unit of analysis of the outcome (i.e., cluster or individual)	46	84	New	New	10	244	1	0.409836	0	0	0	0	0	0	0	0	1	0.409836	0	0	0	0	0	0	0	0	0	0	0	0	0	0	0	0	0	0	0	0	1	0.409836	1	0.409836	0	0	1	0.409836	3	1.22951	0
If applicable, describe any transformations of the outcome data*	128	85	New	New	4	244	0	0	0	0	0	0	0	0	0	0	0	0	0	0	0	0	0	0	0	0	0	0	0	0	0	0	0	0	0	0	0	0	0	0	0	0	0	0	0	0	0	0	0
Provide definition of analysis population relating to protocol non-adherence (eg, as randomised analysis)	45	86	Existing	New	39	244	5	2.04918	3	1.22951	0	0	0	0	0	0	2	0.819672	0	0	0	0	0	0	0	0	0	0	0	0	1	0.409836	0	0	0	0	0	0	1	0.409836	1	0.409836	0	0	1	0.409836	0	0	0
Justify definition of analysis population relating to protocol non-adherence (eg, as randomised analysis)*	119	87	New	New	1	244	0	0	0	0	0	0	0	0	0	0	0	0	0	0	0	0	0	0	0	0	0	0	0	0	0	0	0	0	0	0	0	0	0	0	0	0	0	0	0	0	0	0	0
Describe specific plans on how to present outcome data (including harms) (e.g., tables, graphs, etc.)*	76	88	New	NA	6	244	3	1.22951	3	1.22951	0	0	0	0	1	0.409836	2	0.819672	0	0	0	0	0	0	0	0	0	0	0	0	0	0	0	0	0	0	0	0	0	0	0	0	0	0	0	0	0	0	0
Describe time period(s) for which the outcome is analysed	53	89	Revision	New	29	244	4	1.63934	0	0	0	0	0	0	1	0.409836	1	0.409836	0	0	0	0	0	0	1	0.409836	0	0	0	0	3	1.22951	0	0	0	0	0	0	1	0.409836	1	0.409836	0	0	0	0	0	0	0
If the outcome is assessed at several time points after randomisation, state the prespecified time point of primary interest*	108	90	New	New	7	244	1	0.409836	2	0.819672	0	0	0	0	0	0	0	0	0	0	0	0	0	0	0	0	0	0	0	0	3	1.22951	0	0	0	0	0	0	0	0	0	0	1	0.409836	0	0	0	0	0
Describe statistical/analytical methods and significance test(s) for analysing the outcome data. This should include any analyses undertaken to address risk of type I error, particularly for trials with multiple outcomes and/or measurement time points. Reference to where other details of the statistical analysis plan can be found, if applicable.	49	91	Revision	Revision	76	244	30	12.2951	26	10.6557	0	0	0	0	2	0.819672	5	2.04918	0	0	0	0	0	0	0	0	0	0	0	0	9	3.68852	0	0	0	0	2	0.819672	1	0.409836	2	0.819672	1	0.409836	0	0	1	0.409836	0
Justify statistical method(s) for the outcome analyses*	122	92	New	New	5	244	1	0.409836	0	0	0	0	0	0	0	0	1	0.409836	0	0	0	0	0	0	0	0	0	0	0	0	1	0.409836	0	0	0	0	0	0	0	0	0	0	0	0	0	0	1	0.409836	0
State if outcome is part of any interim analyses*	118	93	Revision	Revision	4	244	0	0	0	0	0	0	0	0	0	0	0	0	0	0	0	0	0	0	0	0	0	0	0	0	0	0	0	0	0	0	0	0	0	0	0	0	0	0	0	0	0	0	0
If interim analyses of the outcome are performed, describe the method to adjust for this in the final analysis*	94	94	New	New	4	244	0	0	0	0	0	0	0	0	0	0	0	0	0	0	0	0	0	0	0	0	0	0	0	0	0	0	0	0	0	0	0	0	0	0	0	0	0	0	0	0	0	0	0
If applicable, describe methods for additional analyses, such as subgroup analyses and adjusted analyses	59	95	Existing	Existing	27	244	7	2.86885	5	2.04918	0	0	1	0.409836	0	0	1	0.409836	0	0	0	0	0	0	0	0	0	0	0	0	0	0	0	0	0	0	1	0.409836	1	0.409836	1	0.409836	1	0.409836	0	0	0	0	0
Identify statistical software for outcome analysis (e.g., SAS, R)*	129	96	New	New	1	244	0	0	0	0	0	0	0	0	0	0	0	0	0	0	0	0	0	0	0	0	0	0	0	0	0	0	0	0	0	0	0	0	0	0	0	0	0	0	0	0	0	0	0
Describe how the outcome data is assessed for meeting assumptions for the statistical tests selected (e.g., normality, homogeneity of variance, etc.)*	93	97	New	New	7	244	3	1.22951	3	1.22951	0	0	0	0	0	0	0	0	0	0	0	0	0	0	0	0	0	0	0	0	1	0.409836	0	0	0	0	0	0	1	0.409836	1	0.409836	0	0	0	0	0	0	0
Specify alternative statistical methods to be used if the underlying assumptions (e.g., normality) do not hold*	123	98	New	New	2	244	1	0.409836	1	0.409836	0	0	0	0	0	0	0	0	0	0	0	0	0	0	0	0	0	0	0	0	0	0	0	0	0	0	0	0	0	0	0	0	0	0	0	0	0	0	0
Describe how the statistical methods planned to evaluate the outcome are evaluated before implementation (e.g., through the use of simulations)*	84	99	New	New	1	244	0	0	0	0	0	0	0	0	0	0	0	0	0	0	0	0	0	0	0	0	0	0	0	0	0	0	0	0	0	0	0	0	0	0	0	0	0	0	0	0	0	0	0
If applicable, describe any covariates/factors in the statistical model (e.g., adjusted analyses) used for analysing the outcome data	50	100	New	New	23	244	2	0.819672	2	0.819672	0	0	0	0	0	0	0	0	0	0	0	0	0	0	0	0	0	0	0	0	0	0	1	0.409836	0	0	1	0.409836	1	0.409836	1	0.409836	1	0.409836	0	0	1	0.409836	0
If applicable, justify inclusion and choice of covariates/factors	51	101	New	New	5	244	2	0.819672	2	0.819672	0	0	0	0	0	0	0	0	0	0	0	0	0	0	0	0	0	0	0	0	0	0	0	0	0	0	1	0.409836	1	0.409836	1	0.409836	0	0	0	0	0	0	0
State and justify the criteria used to exclude any outcome data from the outcome analysis and reporting (e.g., unused data, spurious data)*	120	102	New	New	14	244	2	0.819672	2	0.819672	0	0	0	0	0	0	0	0	0	0	0	0	0	0	0	0	0	0	0	0	0	0	0	0	0	0	0	0	0	0	0	0	0	0	0	0	0	0	0
If applicable, discuss the available power for secondary hypothesis testing for outcomes considered secondary*	74	103	New	New	1	244	0	0	1	0.409836	0	0	0	0	0	0	0	0	0	0	0	0	0	0	0	0	0	0	0	0	1	0.409836	0	0	0	0	0	0	0	0	0	0	0	0	0	0	0	0	0
If intending to report the results of underpowered analyses, state an explicit strategy for their interpretation*	81	104	New	NA	2	244	0	0	0	0	1	0.409836	0	0	0	0	1	0.409836	0	0	0	0	0	0	0	0	0	0	0	0	0	0	0	0	0	0	1	0.409836	0	0	0	0	0	0	0	0	0	0	0
Describe how any unplanned repeat measurements are handled when analysing the outcome data (e.g., repeat blood pressure result in patient due to initial abnormal reading)	54	105	New	New	2	244	0	0	0	0	0	0	0	0	0	0	1	0.409836	0	0	0	0	0	0	0	0	0	0	0	0	0	0	0	0	0	0	0	0	0	0	0	0	0	0	0	0	0	0	0
Specify who analyzes the outcome data (e.g., name and affiliation)	57	106	Revision	New	10	244	0	0	0	0	0	0	0	0	1	0.409836	1	0.409836	0	0	0	0	0	0	0	0	0	0	0	0	0	0	0	0	0	0	0	0	1	0.409836	1	0.409836	0	0	0	0	0	0	0
Results		107
Report the number of participants assessed for the outcome*	91	108	NA	New	9	244	1	0.409836	0	0	0	0	0	0	0	0	0	0	0	0	0	0	0	0	0	0	0	0	0	0	0	0	0	0	0	0	1	0.409836	0	0	0	0	0	0	0	0	0	0	0
For each group, specify the number of participants analysed for the outcome*	103	109	NA	Existing	21	244	8	3.27869	3	1.22951	0	0	0	0	0	0	2	0.819672	0	0	0	0	0	0	0	0	0	0	0	0	2	0.819672	0	0	0	0	1	0.409836	0	0	0	0	1	0.409836	0	0	2	0.819672	0
Describe results for each group, and estimated effect size and its precision (such as 95% confidence interval). For binary outcomes, presentation of both absolute and relative effect sizes is recommended.	52	110	NA	Existing	49	244	23	9.42623	13	5.32787	0	0	0	0	0	0	5	2.04918	1	0.409836	1	0.409836	2	0.819672	1	0.409836	0	0	0	0	2	0.819672	0	0	0	0	3	1.22951	0	0	1	0.409836	2	0.819672	1	0.409836	2	0.819672	0
Provide the results of planned outcome analyses (regardless of statistical significance)	44	111	NA	New	27	244	7	2.86885	5	2.04918	0	0	0	0	0	0	1	0.409836	2	0.819672	0	0	0	0	0	0	0	0	0	0	2	0.819672	1	0.409836	0	0	0	0	0	0	0	0	1	0.409836	0	0	0	0	0
Describe results of outcome data at each pre-specified time point*	87	112	NA	Revision	3	244	1	0.409836	1	0.409836	0	0	0	0	0	0	0	0	1	0.409836	0	0	0	0	0	0	0	0	0	0	1	0.409836	1	0.409836	0	0	0	0	1	0.409836	0	0	1	0.409836	0	0	0	0	0
If a composite outcome, report results of its individual components*	121	113	NA	New	3	244	0	0	0	0	0	0	0	0	0	0	0	0	3	1.22951	0	0	0	0	0	0	0	0	0	0	1	0.409836	0	0	0	0	0	0	0	0	0	0	0	0	0	0	0	0	0
If applicable, separate pre-specified statistical analyses from unplanned post-hoc analyses*	92	114	NA	New	8	244	2	0.819672	1	0.409836	0	0	0	0	0	0	2	0.819672	0	0	0	0	0	0	0	0	0	0	0	0	1	0.409836	0	0	0	0	0	0	0	0	0	0	0	0	1	0.409836	0	0	0
Report aggregated values of all outcome data (e.g., a table with mean, median, proportion, etc.) for each group*	80	115	NA	New	11	244	5	2.04918	2	0.819672	0	0	0	0	0	0	1	0.409836	0	0	0	0	0	0	0	0	0	0	0	0	1	0.409836	0	0	0	0	0	0	0	0	0	0	1	0.409836	0	0	1	0.409836	0
Describe results of any other analyses performed, including subgroup analyses and adjusted analyses, distinguishing pre-specified from exploratory*	86	116	NA	Existing	6	244	0	0	0	0	0	0	0	0	0	0	0	0	0	0	0	0	0	0	0	0	0	0	0	0	0	0	0	0	0	0	1	0.409836	0	0	0	0	1	0.409836	0	0	0	0	0
If the outcome is used to make clinical decisions, provide an effect measure to quantify treatment effects (e.g., number needed to treat)*	77	117	NA	New	5	244	1	0.409836	0	0	0	0	0	0	0	0	1	0.409836	0	0	0	0	1	0.409836	0	0	0	0	0	0	0	0	0	0	0	0	0	0	0	0	0	0	0	0	0	0	0	0	0
If the outcome data is part of a statistical analysis, state where the raw data is accessible (or will be accessible)*	109	118	Revision	New	8	244	0	0	0	0	0	0	0	0	0	0	1	0.409836	0	0	0	0	0	0	0	0	0	0	0	0	0	0	0	0	0	0	0	0	1	0.409836	1	0.409836	2	0.819672	0	0	0	0	0
Report the statistical code used to complete each outcomes analyses (or will be accessible)*	127	119	Revision	New	2	244	0	0	0	0	0	0	0	0	0	0	0	0	0	0	0	0	0	0	0	0	0	0	0	0	0	0	0	0	0	0	0	0	0	0	0	0	0	0	0	0	0	0	0
If someone other than a member in the study group interprets the outcome data, describe the person's affiliations*	102	120	New	New	3	244	0	0	0	0	0	0	0	0	0	0	0	0	0	0	0	0	0	0	0	0	0	0	0	0	0	0	0	0	0	0	0	0	1	0.409836	1	0.409836	0	0	0	0	0	0	0
Missing outcome data	NA	121			3	244	0	0	0	0	0	0	0	0	0	0	0	0	0	0	0	0	0	0	0	0	0	0	0	0	2	0.819672	0	0	0	0	0	0	0	0	0	0	0	0	0	0	0	0	0
Describe any plans to minimize missing outcome data	60	122	Revision	NA	13	244	1	0.409836	1	0.409836	0	0	0	0	0	0	0	0	0	0	0	0	0	0	0	0	0	0	0	0	3	1.22951	0	0	0	0	0	0	1	0.409836	1	0.409836	0	0	0	0	0	0	0
Describe plans on how reasons for missing outcome data will be recorded*	125	123	New	NA	3	244	0	0	0	0	0	0	0	0	0	0	0	0	0	0	0	0	0	0	0	0	0	0	0	0	0	0	0	0	0	0	0	0	0	0	0	0	0	0	0	0	0	0	0
Describe outcome data collection, assessment process, and analysis for participants who discontinue or deviate from the assigned intervention protocol	55	124	Revision	New	14	244	3	1.22951	3	1.22951	0	0	0	0	2	0.819672	2	0.819672	0	0	0	0	0	0	0	0	0	0	0	0	2	0.819672	0	0	0	0	0	0	1	0.409836	1	0.409836	0	0	0	0	0	0	0
Describe methods to calculate missing outcome data rates and assess patterns of missing outcome data*	126	125	New	New	1	244	0	0	0	0	0	0	0	0	0	0	0	0	0	0	0	0	0	0	0	0	0	0	0	0	1	0.409836	0	0	0	0	0	0	0	0	0	0	0	0	0	0	0	0	0
For each group, describe how much outcome data is missing	61	126	NA	Revision	25	244	4	1.63934	2	0.819672	0	0	0	0	0	0	0	0	2	0.819672	0	0	0	0	0	0	0	0	0	0	6	2.45902	1	0.409836	0	0	0	0	1	0.409836	0	0	0	0	1	0.409836	0	0	0
For each group, describe any reason(s) for missing outcome data (e.g., missing study visits, lost to follow-up)	62	127	NA	Revision	22	244	2	0.819672	1	0.409836	0	0	0	0	0	0	2	0.819672	0	0	0	0	0	0	0	0	0	0	1	0.409836	6	2.45902	0	0	0	0	0	0	0	0	3	1.22951	0	0	1	0.409836	0	0	0
Describe statistical methods to handle missing outcome items or entire assessments (e.g., multiple imputation)	63	128	Revision	New	53	244	8	3.27869	7	2.86885	0	0	0	0	0	0	1	0.409836	0	0	0	0	0	0	0	0	0	0	0	0	14	5.7377	0	0	0	0	0	0	1	0.409836	3	1.22951	0	0	0	0	0	0	0
If applicable, describe any analyses conducted to assess the risk of bias posed by missing outcome data (e.g., comparison of baseline characteristics of participants with and without missing outcome data)	65	129	New	New	4	244	0	0	0	0	0	0	0	0	0	0	0	0	0	0	0	0	0	0	0	0	0	0	0	0	0	0	0	0	0	0	0	0	0	0	0	0	0	0	0	0	0	0	0
Provide justification for methods to handle missing outcome data. This should include: (1) assumptions underlying the missing outcome data mechanism with justification (including analyses performed to support assumptions about the missingness mechanism); and (2) how the assumed missingness mechanism and any relevant features of the outcome data would influence the choice of statistical method(s) …	64	130	New	New	19	244	5	2.04918	4	1.63934	0	0	0	0	0	0	0	0	1	0.409836	0	0	0	0	0	0	0	0	0	0	2	0.819672	0	0	0	0	0	0	1	0.409836	1	0.409836	1	0.409836	0	0	0	0	0
Interpretation	NA	131			7	244	3	1.22951	2	0.819672	0	0	0	0	0	0	1	0.409836	0	0	0	0	0	0	0	0	0	0	0	0	1	0.409836	0	0	0	0	0	0	1	0.409836	1	0.409836	0	0	0	0	0	0	0
If there are elements in the clinical trial that would be different in a routine application setting (e.g., patient prompts/reminders, training sessions), discuss what impact the omission of these elements could have on outcomes if the intervention is applied outside of the study setting*	82	132	New	New	4	244	0	0	0	0	0	0	0	0	0	0	0	0	0	0	0	0	0	0	0	0	0	0	0	0	0	0	0	0	0	0	0	0	0	0	0	0	0	0	0	0	1	0.409836	0
Report how the outcome results address the trial hypothesis, including the definition of clinically meaningful change, if applicable*	110	133	NA	New	2	244	0	0	0	0	0	0	0	0	0	0	0	0	0	0	0	0	0	0	0	0	0	0	0	0	0	0	0	0	0	0	0	0	0	0	0	0	0	0	0	0	0	0	0
Report how the outcome results addresses the research objective*	85	134	NA	New	1	244	0	0	0	0	0	0	0	0	0	0	0	0	0	0	0	0	0	0	0	0	0	0	0	0	0	0	0	0	0	0	1	0.409836	0	0	0	0	0	0	0	0	0	0	0
Interpret outcome data in relation to clinical outcomes including survival data, where relevant	66	135	NA	New	13	244	3	1.22951	3	1.22951	0	0	0	0	0	0	0	0	0	0	0	0	0	0	0	0	0	0	0	0	8	3.27869	0	0	0	0	1	0.409836	0	0	1	0.409836	0	0	0	0	0	0	0
Discuss the possibility that the results are caused by type I or type II errors (e.g., multiple outcomes assessed, small sample size)*	95	136	NA	Revision	7	244	0	0	0	0	0	0	0	0	0	0	0	0	0	0	0	0	0	0	0	0	0	0	0	0	0	0	0	0	0	0	1	0.409836	1	0.409836	1	0.409836	1	0.409836	0	0	0	0	0
Describe other considerations or procedures that could affect the ability to interpret the outcome results	68	137	NA	New	21	244	4	1.63934	2	0.819672	0	0	0	0	0	0	0	0	0	0	0	0	0	0	1	0.409836	0	0	0	0	7	2.86885	0	0	0	0	0	0	0	0	1	0.409836	0	0	0	0	0	0	0
If applicable, discuss impact of missing outcome data on the interpretation of findings	67	138	NA	New	8	244	0	0	0	0	0	0	0	0	0	0	0	0	0	0	0	0	0	0	0	0	0	0	0	0	2	0.819672	0	0	0	0	0	0	0	0	0	0	0	0	0	0	0	0	0
If applicable, discuss limitations related to the lack of blinding of outcome assessors, outcome entry personnel, and/or outcome data analysts*	75	139	NA	New	3	244	0	0	0	0	0	0	0	0	0	0	0	0	0	0	0	0	0	0	0	0	0	0	0	0	0	0	0	0	0	0	0	0	0	0	0	0	0	0	0	0	0	0	0
If applicable, discuss any problems with statistical assumptions and/or data distributions for the outcome that could affect the validity of trial results*	130	140	NA	New	1	244	0	0	0	0	0	0	0	0	0	0	0	0	0	0	0	0	0	0	0	0	0	0	0	0	0	0	0	0	0	0	0	0	0	0	0	0	0	0	0	0	0	0	0
If a multi-centre trial, discuss any sources of variability in outcome assessment and the potential impact on trial result(s)*	131	141	NA	New	2	244	0	0	0	0	0	0	0	0	0	0	0	0	0	0	0	0	0	0	0	0	0	0	0	0	0	0	0	0	0	0	0	0	0	0	0	0	0	0	0	0	0	0	0
Interpret potential impact of imprecision on outcome results*	112	142	NA	Revision	3	244	0	0	0	0	0	0	0	0	0	0	0	0	0	0	0	0	0	0	0	0	0	0	0	0	0	0	0	0	0	0	1	0.409836	0	0	0	0	0	0	0	0	0	0	0
Modifications	NA	143			1	244	0	0	0	0	0	0	0	0	0	0	0	0	0	0	0	0	0	0	0	0	0	0	0	0	0	0	0	0	0	0	0	0	0	0	0	0	0	0	0	0	0	0	0
Describe any changes to trial outcomes after the trial commenced (e.g., status of primary, definition), with reasons	69	144	New	Existing	27	244	6	2.45902	4	1.63934	0	0	0	0	0	0	0	0	0	0	0	0	0	0	0	0	0	0	0	0	0	0	0	0	0	0	2	0.819672	0	0	0	0	1	0.409836	0	0	0	0	0
Described any changes to trial outcomes since the trial was registered, with reasons*	134	145	New	New	2	244	0	0	0	0	0	0	0	0	0	0	0	0	0	0	0	0	0	0	0	0	0	0	0	0	0	0	0	0	0	0	0	0	0	0	0	0	0	0	0	0	0	0	0
Described if any changes made to the planned analysis of outcomes (including omissions) after the trial commenced, with reasons	70	146	New	New	15	244	0	0	0	0	0	0	0	0	0	0	0	0	0	0	0	0	0	0	0	0	0	0	0	0	0	0	0	0	0	0	0	0	0	0	0	0	0	0	0	0	0	0	0
ªEach item was classified and presented as: a 'New' item (i.e., is not part of the SPIRIT 2013 Statement or the CONSORT 2010 Statement); a 'Revision' item (i.e., concept covered in part by SPIRIT 2013 and/or CONSORT 2010); or an 'Existing' item (i.e., item or concept already part of SPIRIT 2013 and/or CONSORT 2010). Items labeled 'Not applicable' (NA) would not apply to be reported in their respe…
[truncated: 13 more columns]
